# Supplementary material for: Preliminary Evaluation of Preoperative Optic Nerve Sheath Diameter and CT Mass Effect in Relation to Pre-Excision Invasive Intracranial Pressure During Intracranial Tumor Surgery
Source: J Clin Med. 2026 May 15;15(10):3807. doi: 10.3390/jcm15103807 (PMC13208005; doi:10.3390/jcm15103807)
Supplement: Supplementary file 1 [file jcm-15-03807-s001.zip]

Archive with 1 entries (1 files):
- jcm-4298269-supplementary.pdf
